# Supplementary material for: Cell Wall Composition Heterogeneity between Single Cells in Aspergillus fumigatus Leads to Heterogeneous Behavior during Antifungal Treatment and Phagocytosis
Source: mBio. 2020 May 12;11(3):e03015-19. doi: 10.1128/mBio.03015-19 (PMC7218287; doi:10.1128/mBio.03015-19)
Supplement: DATA SET S1 [file mBio.03015-19-sd001.xlsx]

## Sheet: Statistics subpopulations
Fig. 4A
	name	cell type	label	nobs	sub_pops (BIC)	lambda1	CI_lambda1_low	CI_lambda1_high	lamda1_CI_min	lambda1_CI_max	lambda2	CI_lambda2_low	CI_lambda2_high	lambda2_CI_min	lambda2_CI_max	mu1	CI_mu1_low	CI_mu1_high	mu1_CI_min	mu1_CI_max	mu2	CI_mu2_low	CI_mu2_high	mu2_CI_min	mu2_CI_max	sigma1	CI_sigma1_low	CI_sigma1_high	sigma1_CI_min	sigma1_CI_max	sigma2	CI_sigma2_low	CI_sigma2_high	sigma2_CI_min	sigma2_CI_max	ISE	ISE_CI_low	ISE_CI_high	ISE_CI_min	ISE_CI_max
	dormant_CFW	dormant conidia	CFW	14970	2	0.165089	0.121628	0.229843	0.0434608	0.0647537	0.834911	0.770157	0.878372	0.0647537	0.0434608	-0.257459	-0.292392	-0.218842	0.0349335	0.0386165	0.0509078	0.0355473	0.0721756	0.0153604	0.0212679	0.22033	0.1867	0.257193	0.0336294	0.0368629	0.404977	0.398151	0.411481	0.00682691	0.00650342	0.00477352	0.00316353	0.00664506	0.00160999	0.00187154
	swollen_CFW	isotropically grown conidia	CFW	6674	2	0.165241	0.101731	0.205528	0.0635103	0.040287	0.834759	0.794472	0.898269	0.040287	0.0635103	-0.732038	-1.14325	-0.58668	0.411208	0.145358	0.144907	0.125022	0.160165	0.0198851	0.0152583	0.817808	0.654699	0.870128	0.16311	0.0523196	0.437689	0.422672	0.456377	0.0150171	0.0186879	0.0268633	0.0222371	0.0317579	0.00462616	0.00489458
	germlings_CFW	germlings	CFW	3720	2	0.157705	0.125384	0.195489	0.0323214	0.0377841	0.842295	0.804511	0.874616	0.0377841	0.0323214	-0.373349	-0.497525	-0.278804	0.124177	0.0945451	0.0699028	0.056956	0.0830847	0.0129469	0.0131819	0.7539	0.693619	0.813755	0.0602809	0.0598557	0.306604	0.293025	0.319994	0.0135788	0.0133907	0.0420852	0.0315433	0.0541333	0.0105419	0.0120481
	dormant_ConA	dormant conidia	ConA	30000	2	0.954769	0.950285	0.959111	0.00448424	0.00434231	0.0452309	0.0408886	0.0497151	0.00434231	0.00448424	-0.063677	-0.069452	-0.0577093	0.005775	0.00596773	1.34414	1.20866	1.48846	0.135481	0.144316	0.481216	0.476259	0.48608	0.00495634	0.00486423	1.62106	1.54494	1.68842	0.0761167	0.0673624	0.0293546	0.0253329	0.0333253	0.00402171	0.00397073
	swollen_ConA	isotropically grown conidia	ConA	4578	2	0.6975	0.624	0.764207	0.0735005	0.0667065	0.3025	0.235793	0.376	0.0667065	0.0735005	-0.0718448	-0.103805	-0.0426287	0.0319599	0.0292161	0.165659	0.0833635	0.259472	0.0822952	0.0938131	0.580381	0.542849	0.614827	0.0375314	0.0344467	1.22998	1.1426	1.32377	0.0873762	0.093786	0.0103581	0.00762047	0.0138329	0.00273758	0.00347481
	germlings_ConA	germlings	ConA	3586	2	0.117995	0.0970891	0.145798	0.0209064	0.0278028	0.882005	0.854202	0.902911	0.0278028	0.0209064	-1.33929	-1.37977	-1.29552	0.0404763	0.043772	0.179171	0.133466	0.23248	0.0457053	0.0533086	0.240345	0.198296	0.285521	0.0420488	0.0451765	1.01025	0.978755	1.03699	0.0314956	0.0267422	0.00920413	0.00644885	0.0126015	0.00275528	0.00339733
	dormant_PNA	dormant conidia	PNA	29994	2	0.941801	0.93356	0.95388	0.00824037	0.0120793	0.0581992	0.0461199	0.0664396	0.0120793	0.00824037	-0.0845828	-0.0911192	-0.0772859	0.00653635	0.00729687	1.36875	1.20178	1.67718	0.166969	0.308436	0.531403	0.525037	0.538145	0.00636636	0.00674188	1.15965	1.02409	1.22106	0.135556	0.06141	0.0170116	0.0149805	0.0190822	0.00203106	0.00207065
	swollen_PNA	isotropically grown conidia	PNA	7144	2	0.219599	0.187696	0.257854	0.0319034	0.0382548	0.780401	0.742146	0.812304	0.0382548	0.0319034	-0.0816445	-0.187494	0.0142312	0.10585	0.0958757	0.0229741	0.00252011	0.0458869	0.020454	0.0229128	1.67922	1.57985	1.78068	0.099375	0.101459	0.672691	0.644924	0.697152	0.0277662	0.0244617	0.013694	0.0110258	0.0168073	0.00266822	0.00311328
	germlings_PNA	germlings	PNA	3748	2	0.572946	0.483991	0.772497	0.0889549	0.199551	0.427054	0.227503	0.516009	0.199551	0.0889549	-0.422597	-0.481811	-0.338937	0.059214	0.0836609	0.566967	0.410202	1.18935	0.156765	0.622384	0.648744	0.593029	0.722616	0.0557155	0.0738714	1.12392	0.915132	1.17488	0.208789	0.050958	0.0121928	0.00921455	0.0155086	0.00297825	0.00331577
	dormant_WGA	dormant conidia	WGA	30000	2	0.933605	0.92674	0.94057	0.00686491	0.00696487	0.0663947	0.0594298	0.0732596	0.00696487	0.00686491	-0.0866728	-0.0944801	-0.078928	0.00780736	0.00774477	1.21874	1.1025	1.35968	0.116239	0.140943	0.60379	0.596984	0.610244	0.00680599	0.00645433	1.58343	1.5241	1.64524	0.0593332	0.061807	0.0157996	0.0139436	0.0177805	0.00185607	0.00198086
	swollen_WGA	isotropically grown conidia	WGA	7222	2	0.0936557	0.0658063	0.119723	0.0278494	0.0260675	0.906344	0.880277	0.934194	0.0260675	0.0278494	-1.265	-1.67769	-0.988976	0.412688	0.276028	0.130717	0.114032	0.145214	0.0166849	0.0144964	1.02913	0.82268	1.12647	0.206454	0.0973356	0.528674	0.515183	0.544205	0.0134908	0.0155308	0.0239648	0.0196298	0.0283387	0.00433498	0.00437396
	germlings_WGA	germlings	WGA	3722	2	0.0477483	0.0313778	0.0734879	0.0163704	0.0257396	0.952252	0.926512	0.968622	0.0257396	0.0163704	-0.445017	-0.753444	-0.19019	0.308427	0.254827	0.0223142	0.00489869	0.0416871	0.0174155	0.0193729	1.47606	1.23973	1.70605	0.236328	0.22999	0.533007	0.514477	0.548227	0.0185306	0.0152193	0.00565979	0.00301319	0.00929863	0.0026466	0.00363884
Fig. 4B
	name	cell type	label	nobs	sub_pops (BIC)	lambda1	CI_lambda1_low	CI_lambda1_high	lamda1_CI_min	lambda1_CI_max	lambda2	CI_lambda2_low	CI_lambda2_high	lambda2_CI_min	lambda2_CI_max	mu1	CI_mu1_low	CI_mu1_high	mu1_CI_min	mu1_CI_max	mu2	CI_mu2_low	CI_mu2_high	mu2_CI_min	mu2_CI_max	sigma1	CI_sigma1_low	CI_sigma1_high	sigma1_CI_min	sigma1_CI_max	sigma2	CI_sigma2_low	CI_sigma2_high	sigma2_CI_min	sigma2_CI_max	ISE	ISE_CI_low	ISE_CI_high	ISE_CI_min	ISE_CI_max
	ku80 pyrG+	dormant conidia	CFW	60000	2	0.745649	0.728458	0.765264	0.0171913	0.0196149	0.254351	0.234736	0.271542	0.0196149	0.0171913	-0.207541	-0.213534	-0.201458	0.00599269	0.00608316	0.608423	0.563108	0.666076	0.0453148	0.0576527	0.415273	0.409414	0.421586	0.00585859	0.0063136	0.770203	0.750615	0.785027	0.0195874	0.0148244	0.03369	0.0319994	0.0354495	0.00169063	0.00175944
	ΔrodA	dormant conidia	CFW	9383	2	0.720349	0.700063	0.737909	0.0202854	0.0175604	0.279651	0.262091	0.299937	0.0175604	0.0202854	-0.422421	-0.44218	-0.403779	0.0197592	0.0186426	1.08811	1.02767	1.13791	0.06044	0.0498089	0.46766	0.454708	0.480737	0.0129513	0.0130771	0.560107	0.527852	0.594908	0.0322554	0.0348006	0.0476085	0.0432592	0.0523829	0.0043493	0.00477441
	ΔpksP	dormant conidia	CFW	30000	2	0.0666682	0.0518648	0.0766842	0.0148034	0.010016	0.933332	0.923316	0.948135	0.010016	0.0148034	-0.842229	-1.04908	-0.736922	0.20685	0.105308	0.0601607	0.0549017	0.0648514	0.00525896	0.00469078	0.773326	0.687465	0.813568	0.0858608	0.0402421	0.365489	0.360995	0.370424	0.00449441	0.00493494	0.0227807	0.0201533	0.0257734	0.00262733	0.00299273
	ΔrodA_ΔpksP	dormant conidia	CFW	30000	2	0.111909	0.100754	0.123698	0.0111548	0.0117887	0.888091	0.876302	0.899246	0.0117887	0.0111548	-0.410175	-0.45984	-0.369145	0.0496646	0.0410307	0.0516865	0.0470776	0.0561455	0.00460886	0.00445898	0.699643	0.676182	0.722672	0.0234607	0.0230292	0.306262	0.302123	0.310242	0.0041397	0.00397987	0.0263202	0.0234669	0.0293822	0.00285336	0.00306194
	Δags1,2,3	dormant conidia	CFW	30000	2	0.827357	0.815752	0.838968	0.0116048	0.0116116	0.172643	0.161032	0.184248	0.0116116	0.0116048	-0.256324	-0.267197	-0.245541	0.0108731	0.0107827	1.22838	1.17868	1.27924	0.0496978	0.0508584	0.484214	0.477765	0.49201	0.00644894	0.00779548	0.576041	0.547433	0.603644	0.0286076	0.0276032	0.0390688	0.0366981	0.0413365	0.00237071	0.00226765
	Δags1,2,3_ΔrodA	dormant conidia	CFW	27903	2	0.385432	0.378724	0.391552	0.00670809	0.00612047	0.614568	0.608448	0.621276	0.00612047	0.00670809	-1.04726	-1.05911	-1.03487	0.0118491	0.012397	0.656801	0.65065	0.663009	0.00615057	0.00620794	0.495502	0.486705	0.504842	0.00879679	0.00934087	0.352054	0.347156	0.357072	0.00489872	0.00501825	0.122464	0.118672	0.126498	0.0037918	0.00403353
	Δags1,2,3_ΔpksP	dormant conidia	CFW	30000	2	0.0422538	0.0231064	0.0537359	0.0191474	0.0114821	0.957746	0.946264	0.976894	0.0114821	0.0191474	-0.711071	-1.12583	-0.567772	0.41476	0.143299	0.031371	0.0251107	0.0357828	0.00626023	0.00441189	0.71951	0.5598	0.769874	0.159709	0.050364	0.385167	0.38073	0.390776	0.00443682	0.0056087	0.00514007	0.00406493	0.00618812	0.00107514	0.00104805
	Δags1,2,3_ΔpksP_ΔrodA	dormant conidia	CFW	30000	2	0.0861024	0.0794042	0.0931382	0.00669824	0.00703584	0.913898	0.906862	0.920596	0.00703584	0.00669824	-0.460905	-0.508947	-0.410183	0.0480422	0.0507224	0.0434239	0.0392628	0.0478475	0.00416117	0.00442354	0.966743	0.92945	0.99993	0.0372932	0.0331867	0.307007	0.30342	0.310324	0.00358711	0.00331684	0.0470195	0.0418102	0.0522125	0.00520931	0.005193
	ΔchsA	dormant conidia	CFW	30000	2	0.837838	0.813762	0.876333	0.0240759	0.0384952	0.162162	0.123667	0.186238	0.0384952	0.0240759	-0.11075	-0.119621	-0.101185	0.00887149	0.00956496	0.572207	0.492291	0.740288	0.0799162	0.168081	0.445304	0.436924	0.455934	0.00837962	0.0106296	0.764095	0.710047	0.790986	0.0540482	0.0268907	0.0133974	0.0117518	0.0150662	0.00164561	0.00166879
	ΔchsB	dormant conidia	CFW	30000	2	0.682262	0.656532	0.714725	0.0257301	0.0324631	0.317738	0.285275	0.343468	0.0324631	0.0257301	-0.247922	-0.25881	-0.237011	0.0108879	0.0109107	0.532348	0.4801	0.603927	0.0522481	0.0715785	0.448659	0.438807	0.459232	0.00985151	0.0105729	0.805942	0.782155	0.822207	0.0237877	0.0162643	0.025173	0.0231973	0.0272527	0.00197575	0.0020797
	ΔchsC	dormant conidia	CFW	30000	2	0.916771	0.903757	0.934536	0.0130145	0.0177651	0.0832289	0.0654638	0.0962434	0.0177651	0.0130145	-0.0636977	-0.0694435	-0.0569632	0.0057458	0.00673452	0.701634	0.608679	0.892066	0.092955	0.190432	0.414171	0.408612	0.421053	0.00555867	0.00688232	0.809119	0.746384	0.844396	0.0627349	0.0352769	0.0129766	0.0111659	0.0146983	0.00181072	0.00172171
	ΔchsD	dormant conidia	CFW	30000	2	0.643128	0.6289	0.658479	0.0142284	0.0153509	0.356872	0.341521	0.3711	0.0153509	0.0142284	-0.383616	-0.389921	-0.376869	0.00630495	0.00674714	0.691324	0.652058	0.735018	0.0392668	0.0436932	0.332851	0.32606	0.338552	0.00679078	0.00570178	0.760238	0.740527	0.778032	0.0197108	0.0177943	0.0915981	0.087791	0.0956201	0.0038071	0.00402197
	ΔchsF	dormant conidia	CFW	30000	2	0.653488	0.639952	0.668439	0.0135351	0.0149515	0.346512	0.331561	0.360048	0.0149515	0.0135351	-0.384281	-0.39065	-0.377962	0.00636989	0.00631852	0.724714	0.687685	0.768839	0.0370292	0.0441248	0.326297	0.320625	0.33277	0.00567264	0.00647268	0.771844	0.750785	0.789518	0.0210587	0.0176736	0.103003	0.0988003	0.106987	0.00420316	0.00398346
	ΔchsG	dormant conidia	CFW	3441	2	0.782935	0.761509	0.804592	0.0214253	0.0216578	0.217065	0.195408	0.238491	0.0216578	0.0214253	-0.130321	-0.137006	-0.124376	0.00668533	0.00594512	0.470054	0.41382	0.532982	0.0562337	0.0629285	0.143863	0.138937	0.149176	0.00492651	0.0053126	0.566076	0.532932	0.596305	0.0331442	0.0302288	0.448048	0.411799	0.485603	0.0362497	0.0375546
	Δugm1	dormant conidia	CFW	30000	2	0.282178	0.257753	0.315633	0.0244248	0.0334551	0.717822	0.684367	0.742247	0.0334551	0.0244248	-0.604382	-0.619671	-0.58689	0.0152893	0.017492	0.237584	0.212404	0.272108	0.0251795	0.0345243	0.313893	0.299337	0.330241	0.0145561	0.0163479	0.603912	0.58949	0.614898	0.0144224	0.0109865	0.0134235	0.0119946	0.0150139	0.00142896	0.00159036
	Δgtc4	dormant conidia	CFW	30000	2	0.535951	0.51541	0.558893	0.0205409	0.0229417	0.464049	0.441107	0.48459	0.0229417	0.0205409	-0.512806	-0.522337	-0.502812	0.00953047	0.00999405	0.592263	0.550876	0.640326	0.0413871	0.0480637	0.351503	0.343068	0.361138	0.00843562	0.00963507	0.730779	0.708335	0.748252	0.0224437	0.0174734	0.0570418	0.0542818	0.0599865	0.00275998	0.00294471
	Δgtc4_Δgtb4	dormant conidia	CFW	30000	2	0.534325	0.51487	0.557303	0.0194555	0.0229771	0.465675	0.442697	0.48513	0.0229771	0.0194555	-0.438703	-0.446536	-0.4292	0.0078327	0.00950311	0.503378	0.467184	0.547148	0.036194	0.0437702	0.318035	0.310222	0.326844	0.0078125	0.00880919	0.652123	0.631413	0.667124	0.0207092	0.0150018	0.0587133	0.0552501	0.0620335	0.0034632	0.00332024
	ku80 pyrG+ +KCl	dormant conidia	CFW	30000	2	0.163635	0.126717	0.211932	0.0369179	0.0482972	0.836365	0.788068	0.873283	0.0482972	0.0369179	-0.287338	-0.369627	-0.222048	0.0822884	0.0652904	0.0562177	0.0460588	0.0679969	0.010159	0.0117792	0.83034	0.794466	0.867219	0.0358746	0.0368784	0.507521	0.494358	0.518586	0.0131632	0.0110649	0.0028034	0.00220469	0.00348045	0.000598713	0.000677047
	ΔchsE +KCl	dormant conidia	CFW	30000	2	0.144834	0.0990246	0.183773	0.0458092	0.0389388	0.855166	0.816227	0.900975	0.0389388	0.0458092	-0.783781	-1.07601	-0.615125	0.292228	0.168656	0.132744	0.116553	0.144241	0.016191	0.0114968	0.784308	0.682843	0.832896	0.101465	0.0485874	0.502265	0.49213	0.512807	0.0101348	0.0105422	0.0121773	0.0108184	0.0135616	0.00135891	0.00138427
	ΔchsEb +KCl	dormant conidia	CFW	21822	2	0.206795	0.187126	0.227124	0.0196682	0.0203298	0.793205	0.772876	0.812874	0.0203298	0.0196682	-0.312777	-0.358116	-0.270939	0.0453391	0.0418378	0.0815433	0.0739967	0.0893564	0.00754666	0.00781311	0.883564	0.858723	0.910405	0.0248407	0.0268414	0.390275	0.382063	0.398061	0.00821227	0.00778582	0.0240427	0.0214183	0.026857	0.00262443	0.00281429
	Δpmt4 +KCl	dormant conidia	CFW	30000	2	0.919297	0.910807	0.928899	0.00849011	0.00960226	0.0807029	0.0711006	0.089193	0.00960226	0.00849011	-0.0493084	-0.0524198	-0.0461553	0.00311141	0.00315307	0.561678	0.509419	0.630996	0.0522592	0.0693173	0.553553	0.52492	0.573424	0.0286335	0.0198709	0.235457	0.232863	0.238367	0.00259357	0.00291003	0.0569986	0.0515706	0.0626445	0.00542795	0.00564591
Fig. 4C
	name	cell type	label	nobs	sub_pops (BIC)	lambda1	CI_lambda1_low	CI_lambda1_high	lamda1_CI_min	lambda1_CI_max	lambda2	CI_lambda2_low	CI_lambda2_high	lambda2_CI_min	lambda2_CI_max	mu1	CI_mu1_low	CI_mu1_high	mu1_CI_min	mu1_CI_max	mu2	CI_mu2_low	CI_mu2_high	mu2_CI_min	mu2_CI_max	sigma1	CI_sigma1_low	CI_sigma1_high	sigma1_CI_min	sigma1_CI_max	sigma2	CI_sigma2_low	CI_sigma2_high	sigma2_CI_min	sigma2_CI_max	ISE	ISE_CI_low	ISE_CI_high	ISE_CI_min	ISE_CI_max
	CEA10 MM spot 3 d	dormant conidia	CFW	30000	2	0.75617	0.740955	0.774645	0.0152144	0.0184756	0.24383	0.225355	0.259045	0.0184756	0.0152144	-0.29713	-0.304519	-0.289266	0.00738822	0.00786434	0.921464	0.859254	0.996868	0.0622091	0.0754041	0.422026	0.414985	0.429499	0.00704058	0.00747346	0.899682	0.863535	0.9253	0.0361466	0.0256179	0.0678033	0.0643532	0.0714157	0.00345006	0.00361245
	CEA10 PDA spot 3 d	dormant conidia	CFW	21529	2	0.510999	0.478453	0.558212	0.0325458	0.0472137	0.489001	0.441788	0.521547	0.0472137	0.0325458	-0.522545	-0.54088	-0.502566	0.0183349	0.0199788	0.54605	0.483622	0.645373	0.062428	0.0993232	0.49347	0.474414	0.513252	0.019056	0.0197824	0.903253	0.868794	0.924302	0.0344591	0.0210489	0.0222647	0.0204956	0.0244721	0.00176911	0.00220745
	CEA10 SAB spot 3 d	dormant conidia	CFW	30000	2	0.524008	0.499239	0.555204	0.0247691	0.031196	0.475992	0.444796	0.500761	0.031196	0.0247691	-0.490118	-0.502584	-0.476053	0.0124661	0.0140644	0.539557	0.494118	0.60641	0.0454392	0.066853	0.432266	0.420204	0.444707	0.0120626	0.0124406	0.818688	0.792171	0.837059	0.0265167	0.018371	0.0307627	0.0287665	0.0329705	0.00199618	0.00220779
	AfS35 MM spot 3 d	dormant conidia	CFW	30000	2	0.647777	0.601907	0.741752	0.0458701	0.093975	0.352223	0.258248	0.398093	0.093975	0.0458701	-0.23177	-0.24583	-0.210848	0.0140604	0.0209214	0.42625	0.361198	0.618812	0.0650517	0.192562	0.42368	0.410356	0.440955	0.0133242	0.0172748	0.668674	0.612253	0.686587	0.0564209	0.0179125	0.0162538	0.014622	0.0178316	0.00163181	0.0015778
	AfS35 PDA spot 3 d	dormant conidia	CFW	30000	2	0.805219	0.771743	0.83517	0.0334758	0.029951	0.194781	0.16483	0.228257	0.029951	0.0334758	-0.096509	-0.105343	-0.0874181	0.00883447	0.00909092	0.398965	0.339692	0.482023	0.0592729	0.0830581	0.42576	0.417129	0.434241	0.00863126	0.00848028	0.717216	0.694038	0.739234	0.0231778	0.0220185	0.00977288	0.00844003	0.0111922	0.00133285	0.0014193
	AfS35 SAB spot 3 d	dormant conidia	CFW	30000	2	0.581963	0.551578	0.617947	0.0303851	0.0359839	0.418037	0.382053	0.448422	0.0359839	0.0303851	-0.249407	-0.261232	-0.236855	0.0118248	0.0125519	0.347207	0.310246	0.398015	0.0369608	0.0508084	0.404411	0.393143	0.416617	0.0112684	0.0122057	0.704198	0.690601	0.717568	0.0135973	0.01337	0.0193372	0.01759	0.021189	0.00174722	0.00185182
	CEA10 MM spread 3 d	dormant conidia	CFW	30000	2	0.79156	0.776025	0.809036	0.0155344	0.0174766	0.20844	0.190964	0.223975	0.0174766	0.0155344	-0.161335	-0.167248	-0.1554	0.00591295	0.00593501	0.612676	0.566139	0.677019	0.0465372	0.0643433	0.338568	0.333207	0.343881	0.00536153	0.00531288	0.69423	0.669522	0.713503	0.0247084	0.0192729	0.0568336	0.0529801	0.060827	0.00385349	0.00399341
	CEA10 PDA spread 3 d	dormant conidia	CFW	30000	2	0.801996	0.760971	0.857916	0.0410248	0.0559201	0.198004	0.142084	0.239029	0.0559201	0.0410248	-0.206347	-0.219857	-0.185482	0.0135096	0.0208651	0.835788	0.685461	1.13313	0.150327	0.297341	0.564905	0.551043	0.578292	0.013862	0.0133866	0.888537	0.787958	0.936038	0.100579	0.0475015	0.0143509	0.0131267	0.0157958	0.00122421	0.00144487
	CEA10 SAB spread 3 d	dormant conidia	CFW	30000	2	0.377153	0.356978	0.401211	0.0201757	0.0240571	0.622847	0.598789	0.643022	0.0240571	0.0201757	-0.498673	-0.510371	-0.485605	0.0116979	0.0130686	0.301963	0.277627	0.332859	0.0243356	0.0308962	0.325043	0.312596	0.338316	0.012447	0.0132728	0.673404	0.661646	0.683164	0.0117584	0.00975992	0.026818	0.0247125	0.0289768	0.00210551	0.00215875
	AfS35 MM spread 3 d	dormant conidia	CFW	30000	2	0.582672	0.550277	0.616707	0.0323959	0.0340341	0.417328	0.383293	0.449723	0.0340341	0.0323959	-0.23487	-0.245736	-0.224076	0.0108662	0.0107934	0.327925	0.29327	0.373824	0.034655	0.0458999	0.397983	0.385717	0.409973	0.0122653	0.0119905	0.710465	0.69692	0.722141	0.0135448	0.0116765	0.0199655	0.0182305	0.0219892	0.00173501	0.00202365
	AfS35 PDA spread 3 d	dormant conidia	CFW	25395	2	0.58633	0.547044	0.627042	0.0392858	0.0407117	0.41367	0.372958	0.452956	0.0407117	0.0392858	-0.256805	-0.271217	-0.242295	0.014412	0.0145096	0.36399	0.320584	0.418676	0.0434066	0.0546851	0.421523	0.406152	0.434926	0.0153703	0.0134039	0.738083	0.722117	0.752106	0.0159657	0.014023	0.0189012	0.0171222	0.0209993	0.00177905	0.00209812
	AfS35 SAB spread 3 d	dormant conidia	CFW	30000	2	0.488831	0.426186	0.562494	0.0626451	0.0736638	0.511169	0.437506	0.573814	0.0736638	0.0626451	-0.195305	-0.218799	-0.171293	0.0234944	0.0240116	0.18677	0.152763	0.235138	0.0340071	0.0483683	0.428855	0.406232	0.45079	0.0226228	0.0219355	0.65573	0.64142	0.669425	0.01431	0.0136957	0.00554829	0.00460543	0.00660868	0.00094286	0.00106038
Fig. 4D	name	cell type	label	nobs	sub_pops (BIC)	lambda1	CI_lambda1_low	CI_lambda1_high	lamda1_CI_min	lambda1_CI_max	lambda2	CI_lambda2_low	CI_lambda2_high	lambda2_CI_min	lambda2_CI_max	mu1	CI_mu1_low	CI_mu1_high	mu1_CI_min	mu1_CI_max	mu2	CI_mu2_low	CI_mu2_high	mu2_CI_min	mu2_CI_max	sigma1	CI_sigma1_low	CI_sigma1_high	sigma1_CI_min	sigma1_CI_max	sigma2	CI_sigma2_low	CI_sigma2_high	sigma2_CI_min	sigma2_CI_max	ISE	ISE_CI_low	ISE_CI_high	ISE_CI_min	ISE_CI_max
	CEA10 MM spot 7 d	dormant conidia	CFW	30000	2	0.903948	0.891534	0.914191	0.0124142	0.0102429	0.0960515	0.0858087	0.108466	0.0102429	0.0124142	-0.0153354	-0.0194181	-0.0111114	0.00408277	0.00422392	0.144322	0.109717	0.180534	0.0346047	0.0362121	0.316093	0.311536	0.320002	0.00455707	0.00390927	0.823598	0.786906	0.859583	0.0366915	0.0359854	0.0168587	0.0144477	0.0193223	0.00241098	0.00246356
	CEA10 PDA spot 7 d	dormant conidia	CFW	30000	2	0.919134	0.810661	0.986553	0.108472	0.0674198	0.0808664	0.0134466	0.189339	0.0674198	0.108472	-0.0438342	-0.0642428	-0.0168681	0.0204085	0.0269661	0.498223	0.219568	1.33624	0.278655	0.83802	0.547139	0.530756	0.559586	0.0163835	0.012447	0.68277	0.446734	0.753139	0.236036	0.0703691	0.000477437	0.000295584	0.000737352	0.000181854	0.000259915
	CEA10 SAB spot 7 d	dormant conidia	CFW	30000	2	0.531398	0.481756	0.641884	0.0496423	0.110486	0.468602	0.358116	0.518244	0.110486	0.0496423	-0.257084	-0.272678	-0.233285	0.0155941	0.0237995	0.291536	0.248905	0.428199	0.0426311	0.136664	0.378307	0.363623	0.398464	0.0146837	0.0201566	0.589851	0.55662	0.602601	0.0332303	0.0127507	0.0133381	0.0118268	0.0149451	0.00151127	0.00160697
	AfS35 MM spot 7 d	dormant conidia	CFW	30000	2	0.612911	0.554996	0.670342	0.0579155	0.0574314	0.387089	0.329658	0.445004	0.0574314	0.0579155	-0.147615	-0.164799	-0.131544	0.0171843	0.0160705	0.233731	0.193723	0.287381	0.0400083	0.0536496	0.439729	0.423209	0.455173	0.0165201	0.0154437	0.684519	0.668542	0.700257	0.0159774	0.0157376	0.00648407	0.00544495	0.0076819	0.00103912	0.00119784
	AfS35 PDA spot 7 d	dormant conidia	CFW	30000	2	0.838674	0.799535	0.869189	0.0391394	0.0305156	0.161326	0.130811	0.200465	0.0305156	0.0391394	-0.039503	-0.0483907	-0.0311861	0.00888767	0.00831698	0.205361	0.158476	0.255567	0.0468855	0.0502056	0.487073	0.476018	0.496938	0.0110554	0.00986526	0.87612	0.834526	0.91881	0.0415943	0.04269	0.00363392	0.00290811	0.00444483	0.000725815	0.000810901
	AfS35 SAB spot 7 d	dormant conidia	CFW	30000	2	0.793311	0.743755	0.831489	0.0495558	0.0381781	0.206689	0.168511	0.256245	0.0381781	0.0495558	-0.0375456	-0.0480799	-0.0279851	0.0105342	0.00956048	0.144106	0.106408	0.185356	0.0376987	0.0412495	0.511381	0.496457	0.522869	0.0149243	0.0114875	0.889454	0.849855	0.93016	0.0395991	0.0407057	0.00314266	0.00254566	0.0038732	0.000597005	0.000730536
	CEA10 MM spread 7 d	dormant conidia	CFW	30000	2	0.934044	0.906077	0.960377	0.0279672	0.0263324	0.0659557	0.0396233	0.0939229	0.0263324	0.0279672	-0.0528874	-0.0601136	-0.0420834	0.0072262	0.0108041	0.748976	0.546183	1.07994	0.202793	0.330968	0.423949	0.416924	0.43076	0.00702484	0.00681151	0.66704	0.548558	0.729217	0.118483	0.0621763	0.00613492	0.00503807	0.00722201	0.00109685	0.00108709
	CEA10 PDA spread 7 d	dormant conidia	CFW	30000	2	0.491208	0.403758	0.538058	0.0874508	0.0468498	0.508792	0.461942	0.596242	0.0468498	0.0874508	-0.398703	-0.542608	-0.340674	0.143905	0.0580297	0.384924	0.35736	0.405336	0.0275647	0.0204114	0.805045	0.762973	0.822781	0.0420718	0.0177362	0.508652	0.487816	0.535415	0.0208356	0.0267633	0.0105341	0.00947724	0.0117997	0.00105683	0.00126559
	CEA10 SAB spread 7 d	dormant conidia	CFW	28555	2	0.471658	0.20118	0.75313	0.270479	0.281472	0.528342	0.24687	0.79882	0.281472	0.270479	-0.0619841	-0.143559	-0.0245306	0.0815746	0.0374535	0.0553342	0.0248951	0.10621	0.0304391	0.0508754	0.705845	0.665029	0.770498	0.0408165	0.064653	0.539652	0.46113	0.5839	0.0785217	0.0442484	0.000368471	0.000181293	0.000653894	0.000187178	0.000285423
	AfS35 MM spread 7 d	dormant conidia	CFW	30000	2	0.609266	0.568532	0.64836	0.0407344	0.0390939	0.390734	0.35164	0.431468	0.0390939	0.0407344	-0.15681	-0.1696	-0.145296	0.0127902	0.0115139	0.244511	0.212081	0.281674	0.0324305	0.0371621	0.391698	0.379506	0.402842	0.0121922	0.0111437	0.666236	0.65293	0.680459	0.0133067	0.014223	0.012429	0.0108758	0.0140944	0.00155313	0.00166543
	AfS35 PDA spread 7 d	dormant conidia	CFW	30000	2	0.505257	0.47307	0.53682	0.0321867	0.0315626	0.494743	0.46318	0.52693	0.0315626	0.0321867	-0.279777	-0.318128	-0.24678	0.0383517	0.0329967	0.285723	0.269213	0.30333	0.0165099	0.0176066	0.912961	0.898786	0.928801	0.0141755	0.0158398	0.479942	0.46204	0.496768	0.0179025	0.0168256	0.0137174	0.012318	0.0153831	0.0013994	0.00166568
	AfS35 SAB spread 7 d	dormant conidia	CFW	30000	2	0.505479	0.461045	0.551357	0.0444346	0.0458781	0.494521	0.448643	0.538955	0.0458781	0.0444346	-0.295866	-0.317038	-0.276233	0.0211711	0.019633	0.302423	0.261935	0.358526	0.0404878	0.0561028	0.505012	0.484953	0.526122	0.0200588	0.0211099	0.831945	0.816413	0.84673	0.0155324	0.0147849	0.00892493	0.00780217	0.0102498	0.00112276	0.00132487
Miscellaneous	name	cell type	label	nobs	sub_pops (BIC)	lambda1	CI_lambda1_low	CI_lambda1_high	lamda1_CI_min	lambda1_CI_max	lambda2	CI_lambda2_low	CI_lambda2_high	lambda2_CI_min	lambda2_CI_max	mu1	CI_mu1_low	CI_mu1_high	mu1_CI_min	mu1_CI_max	mu2	CI_mu2_low	CI_mu2_high	mu2_CI_min	mu2_CI_max	sigma1	CI_sigma1_low	CI_sigma1_high	sigma1_CI_min	sigma1_CI_max	sigma2	CI_sigma2_low	CI_sigma2_high	sigma2_CI_min	sigma2_CI_max	ISE	ISE_CI_low	ISE_CI_high	ISE_CI_min	ISE_CI_max
	CEA10 MM CAS spread 3 d	dormant conidia	CFW	30000	2	0.790557	0.771878	0.810312	0.0186793	0.0197552	0.209443	0.189688	0.228122	0.0197552	0.0186793	-0.128759	-0.135726	-0.122271	0.0069674	0.00648751	0.486007	0.440669	0.538626	0.0453377	0.0526194	0.356701	0.350521	0.362806	0.00617975	0.00610488	0.696088	0.677971	0.711669	0.0181171	0.0155811	0.0329801	0.030204	0.0359119	0.0027761	0.00293182
	AfS35 MM CAS spread 3 d	dormant conidia	CFW	30000	2	0.53121	0.488729	0.571629	0.0424809	0.0404191	0.46879	0.428371	0.511271	0.0404191	0.0424809	-0.177388	-0.18964	-0.165393	0.0122516	0.0119956	0.201008	0.174775	0.232313	0.0262335	0.0313049	0.329808	0.317414	0.341203	0.0123946	0.0113951	0.56063	0.550005	0.570663	0.0106257	0.0100325	0.0153202	0.0135183	0.0172525	0.0018019	0.0019323
Legend
	cell type	cell type (= dormant conidia, isotropically grown conidia or germlings)
	nobs	number of observations
	sub_pops (BIC)	number of subpopulations observed as determined by the BIC value
	lambda1	proportion of subpopulation 1 of total population
	CI_lambda1_low	confidence interval negative
	CI_lambda1_high	confidence interval positive
	lamda1_CI_min	confidence interval lower limit
	lambda1_CI_max	confidence interval upper limit
	lambda2	proportion of subpopulation 2 of total population
	CI_lambda2_low	confidence interval negative
	CI_lambda2_high	confidence interval positive
	lambda2_CI_min	confidence interval lower limit
	lambda2_CI_max	confidence interval upper limit
	mu1	mean fluorescence intensity of subpopulation 1
	CI_mu1_low	confidence interval negative
	CI_mu1_high	confidence interval positive
	mu1_CI_min	confidence interval lower limit
	mu1_CI_max	confidence interval upper limit
	mu2	mean fluorescence intensity of subpopulation 2
	CI_mu2_low	confidence interval negative
	CI_mu2_high	confidence interval positive
	mu2_CI_min	confidence interval lower limit
	mu2_CI_max	confidence interval upper limit
	sigma1	standard deviation fluorescence intensity of subpopulation 1
	CI_sigma1_low	confidence interval negative
	CI_sigma1_high	confidence interval positive
	sigma1_CI_min	confidence interval lower limit
	sigma1_CI_max	confidence interval upper limit
	sigma2	standard deviation fluorescence intensity of subpopulation 2
	CI_sigma2_low	confidence interval negative
	CI_sigma2_high	confidence interval positive
	sigma2_CI_min	confidence interval lower limit
	sigma2_CI_max	confidence interval upper limit
	ISE	Integrated Squared Error (= heterogeneity level)
	ISE_CI_low	confidence interval negative
	ISE_CI_high	confidence interval positive
	ISE_CI_min	confidence interval lower limit
	ISE_CI_max	confidence interval upper limit
	MM	minimal medium
	PDA	potato dextrose agar
	SAB	sabouraud
	CAS	0.5 µg/ml caspofungin was added to the medium
	spot	inoculum was placed as a spot in the center of the agar medium to allow growth of a radially extending colony, having more mature conidia in the center and producing newly formed conidia in the periphery
	spread	inoculum was evenly spread acros the agar medium to allow conidial development simultaneously
	3 or 7 d	culture was inucbated for 3 or 7 days at 37 °C
	CFW	Calcofluor White
	ConA	Concanavalin A
	PNA	Peanut aglutinin
	WGA	Wheat germ agglutinin
